# Supplementary material for: CaARP1/CaSGT1 Module Regulates Vegetative Growth and Defense Response of Pepper Plants against Phytophthora capsici
Source: Plants (Basel). 2024 Oct 11;13(20):2849. doi: 10.3390/plants13202849 (PMC11511434; doi:10.3390/plants13202849)
Supplement: Supplementary file 1 [file plants-13-02849-s001.zip]

Archive with 1 entries (1 files):
- plants-3242460-supplementary.xlsx
