# Supplementary material for: CaARP1/CaSGT1 Module Regulates Vegetative Growth and Defense Response of Pepper Plants against Phytophthora capsici
Source: Plants (Basel). 2024 Oct 11;13(20):2849. doi: 10.3390/plants13202849 (PMC11511434; doi:10.3390/plants13202849)
Supplement: Supplementary file 1 [file plants-13-02849-s001.zip › plants-3242460-supplementary.xlsx]

## Sheet: Supplemental Table S1
Supplemental Table S1.Candidate interacting-partners (CIP) for CaSGT1 as identified through a yeast two-hybrid assay
Name	Genbank ID	Description
CIP1	XM_016704340.2	Capsicum annuum auxin-repressed protein
CIP2	LOC107878251	Capsicum annuum serine/threonine-protein kinase STY8
CIP3	XM_016726250.2	Capsicum annuum Glucan endo-1,3-beta-glucosidase
CIP4	XM_016708124.1	Capsicum annuum vacuolar protein sorting-associated protein 29
CIP5	NM_001325038.1	Capsicum annuum L-ascorbate peroxidase 1, cytosolic-like isoform X2
CIP6	LOC107868438	Capsicum annuum chlorophyll a-b binding protein 3C, chloroplastic
CIP7	NM_001324832.1	Capsicum annuum guanine nucleotide-binding protein subunit beta-like protein
CIP8	XM_047396173.1	Capsicum annuum transcription factor-like protein DPB

## Sheet: Supplemental Tablse S2
Supplemental Table S2. Oligonucleotides used in this study
Analysis	Genes	Sequences of the oligonucleotide
VIGS	CaARP1-VIGS-F	5'-GGGGACAAGTTTGTACAAAAAAGCAGGCTTC TTGATAAACTTTGGGATGATGTTATGG-3'
	CaARP1-VIGS-R	5'-GGGGACCACTTTGTACAAGAAAGCTGGGTC CATTAGGGTGAGAAGGCTTATCAA-3'
	CaSGT1-VIGS-F	5'-GGGGACAAGTTTGTACAAAAAAGCAGGCTTC GCTCAAGCTAATATCAAACTCCACA-3'
	CaSGT1-VIGS-R	5'-GGGGACCACTTTGTACAAGAAAGCTGGGTC CAGCAGGTGTTCTTTCACAGGAT-3'
Overexpression vector construction	CaARP1-OE-F	5'-GGGGACAAGTTTGTACAAAAAAGCAGGCTTC ATGGTGTTGATTGATAAACT-3'
	CaARP1-OE-R	5'-GGGGACCACTTTGTACAAGAAAGCTGGGTC TGATGCTTAGATCTGGTGTT-3'
	CaSGT1-OE-F	5'-GGGGACAAGTTTGTACAAAAAAGCAGGCTTC ATGGCGTCCGATCTCTCAACA-3'
	CaSGT1-OE-R	5'-GGGGACCACTTTGTACAAGAAAGCTGGGTCC GTATTCCCATTGCTTCAGCT-3'
Primers for qRT-PCR	CaARP1-RT-F	5'-TTGATAAACTTTGGGATGATGTTATGG-3'
	CaARP1-RT-R	5'-CATTAGGGTGAGAAGGCTTATCAA-3'
	CaSGT1-RT-F	5'-GCTCAAGCTAATATCAAACTCCACA-3'
	CaSGT1-RT-R	5'-CAGCAGGTGTTCTTTCACAGGAT-3'
	CaACTIN-RT-F	5'-TTGGATTCTGGTGATGGTGTG-3'
	CaACTIN-RT-R	5'-AACATGGTTGAGCCACCACTG-3'
